# Supplementary material for: Machine learning enhances prediction of plants as potential sources of antimalarials
Source: Front Plant Sci. 2023 May 25;14:1173328. doi: 10.3389/fpls.2023.1173328 (PMC10248027; doi:10.3389/fpls.2023.1173328)
Supplement: Supplementary file 1 [file DataSheet_1.zip]

Archive with 2 entries (2 files):
- corrected_activities.tex
- screening_success.tex
