# Supplementary material for: Machine learning enhances prediction of plants as potential sources of antimalarials
Source: Front Plant Sci. 2023 May 25;14:1173328. doi: 10.3389/fpls.2023.1173328 (PMC10248027; doi:10.3389/fpls.2023.1173328)
Supplement: Supplementary file 1 [file DataSheet_1.zip › screening_success.tex]

\begin{table}[b]
\caption{Precision of screening strategies}
\begin{tabular}{l|l|l|}
\cline{2-3}
                                & \textbf{Uncorrected} & \textbf{Corrected} \\ \hline
\multicolumn{1}{|l|}{\textbf{Random}}    & 0.47                 & 0.36               \\ \hline
\multicolumn{1}{|l|}{\textbf{Ethno (G)}} & 0.50                 & 0.42               \\ \hline
\multicolumn{1}{|l|}{\textbf{Ethno (M)}} & 0.56                 & 0.42               \\ \hline
\end{tabular}

\label{tab:strategy_comparison}
\end{table}
